# Supplementary material for: Efficiency of multivariate tests in trials in progressive supranuclear palsy
Source: Sci Rep. 2024 Oct 26;14:25581. doi: 10.1038/s41598-024-76668-4 (PMC11514033; doi:10.1038/s41598-024-76668-4)
Supplement: Supplementary file 2 — Supplementary Information 2. [file 41598_2024_76668_MOESM2_ESM.xlsx]

## Sheet: Tabelle1
ORIGINAL		recommended change	FDA-recommended 10-item version
I. HISTORY (from patient or other informant)
1. Withdrawal (from patient or other informant)		eliminate
0	None
1	Follows conversation in a group, may respond spontaneously, but rarely if ever initiates exchanges
2	Rarely or never follows conversation in a group
2. Irritability (from patient or other informant)		eliminate
0	No increase in aggressiveness
1	Increased, but not interfering with family interactions
2	Interfering with family interactions
3. Dysphagia for solids (from patient or other informant)			3. Dysphagia for solids (from patient or other informant)
0	Normal; no difficulty with full range of food textures		0	Normal; no difficulty with full range of food textures
1	Tough foods must be cut up into small pieces		1	Tough foods must be cut up into small pieces
2	Requires soft solid diet		2	Requires soft solid diet
3	Requires pureed or liquid diet		3	Requires pureed or liquid diet
4	Tube feeding required for some or all feeding		4	Tube feeding required for some or all feeding
4. Using knife and fork, buttoning clothes, washing hands and face (rate the worst)			4. Using knife and fork, buttoning clothes, washing hands and face (rate the worst)
0	Normal		0	Normal
1	Somewhat slow but no help required		1	Somewhat slow but no help required
2	Extremely slow; or occasional help needed		2	Extremely slow; or occasional help needed
3	Considerable help needed but can do some things alone	collapse old 3 and 4 into new 3	3	Considerable help needed
4	Requires total assistance
5. Falls (average frequency if patient attempted to walk unaided)			5. Falls (average frequency if patient attempted to walk unaided)
0	None in the past year		0	None in the past year
1	< 1 per month; gait may otherwise be normal	collapse old 1, 2, and 3 into new 1	1	<= 30 per month
2	1-4 per month
3	5-30 per month
4	> 30 per month (or chairbound)	rename old 4 into new 2	2	> 30 per month (or chairbound)
6. Urinary incontinence		eliminate
0	None or a few drops less than daily
1	A few drops staining clothes daily
2	Large amounts, but only when asleep; no pad required during day
3	Occasional large amounts in daytime; pad required
4	Consistent, requiring diaper or catheter awake and asleep
7. Sleep difficulty		eliminate
0	Neither 1º nor 2º insomnia (i.e., falls asleep easily and stays asleep)
1	Either 1º or 2º insomnia; averages at least 5 hours sleep nightly
2	Both 1º and 2º insomnia; averages at least 5 hours sleep nightly
3	Either 1º or 2º insomnia; averages less than 5 hours sleep nightly
4	Both 1º and 2º insomnia; averages less than 5 hours sleep nightly
II. MENTAL EXAM
8. Disorientation		eliminate
0	Clearly absent
1	Equivocal or minimal
2	Clearly present, but not affecting activities of daily living (ADL)
3	Interfering mildly with ADL
4	Interfering markedly with ADL
9. Bradyphrenia		eliminate
0	Clearly absent
1	Equivocal or minimal
2	Clearly present, but not affecting activities of daily living (ADL)
3	Interfering mildly with ADL
4	Interfering markedly with ADL
10. Emotional incontinence		eliminate
0	Clearly absent
1	Equivocal or minimal
2	Clearly present, but not affecting activities of daily living (ADL)
3	Interfering mildly with ADL
4	Interfering markedly with ADL
11. Grasping/imitatative/utilizing behavior		eliminate
0	Clearly absent
1	Equivocal or minimal
2	Clearly present, but not affecting activities of daily living (ADL)
3	Interfering mildly with ADL
4	Interfering markedly with ADL
III. BULBAR EXAM
12. Dysarthria (ignoring palilalia)			12. Dysarthria (ignoring palilalia)
0	None		0	None
1	Minimal; all or nearly all words easily comprehensible (to examiner, not family)	collapse old 1 and 2 into new 1	1	All or nearly all words comprehensible
2	Definite, moderate; most words comprehensible
3	Severe; may be fluent but most words incomprehensible	collapse old 3 and 4 into new 2	2	Severe; most words incomprehensible, verbal communication is ineffective
4	Mute; or a few poorly comprehensible words
13. Dysphagia (for 30-50 cc of water from a cup, if safe)			13. Dysphagia (for 30-50 cc of water from a cup, if safe)
0	None		0	None
1	Fluid pools in mouth or pharynx, or swallows slowly, but no choking/coughing		1	Single sips, or fluid pools in mouth or pharynx, but no choking/coughing
2	Occasionally coughs to clear fluid; no frank aspiration		2	Occasionally coughs briefly to clear fluid or up to nectar thickened liquids
3	Frequently coughs to clear fluid; may aspirate slightly; may expectorate frequently rather than swallow secretions		3	Frequently coughs forcefully to clear fluid may expectorate frequently rather than swallow secretions or honey or spoon thickened liquids
4	Requires artificial measures (oral suctioning, tracheostomy or feeding gastrostomy) to avoid aspiration		4	Requires oral suctioning, tracheostomy, or feeding gastrostomy to avoid aspiration
IV. SUPRANUCLEAR OCULAR MOTOR EXAM
Rate by inspection of saccades on command from the primary position of gaze to a stationary target.
14. Voluntary upward saccades		eliminate
0	Not slow or hypometric; 86-100% of normal amplitude
1	Slow or hypometric; 86-100% of normal amplitude
2	51-85% of normal amplitude
3	16-50% of normal amplitude
4	15% of normal amplitude or worse
15. Voluntary downward saccades		eliminate
0	Not slow or hypometric; 86-100% of normal amplitude
1	Slow or hypometric; 86-100% of normal amplitude
2	51-85% of normal amplitude
3	16-50% of normal amplitude
4	15% of normal amplitude or worse
16. Voluntary left and right saccades		eliminate
0	Not slow or hypometric; 86-100% of normal amplitude
1	Slow or hypometric; 86-100% of normal amplitude
2	51-85% of normal amplitude
3	16-50% of normal amplitude
4	15% of normal amplitude or worse
17. Eyelid dysfunction		eliminate
0	None
1	Blink rate decreased (< 15/minute) but no other abnormalities
2	Mild inhibition of opening or closing or mild blepharospasm; no visual disability
3	Moderate lid-opening inhibition or blepharospasm causing partial visual disability
4	Functional blindness or near-blindness because of involuntary eyelid closure
V. LIMB EXAM
18. Limb rigidity (rate the worst of the four)		eliminate
0	Absent
1	Slight or detectable only on activation
2	Definitely abnormal, but full range of motion possible
3	Only partial range of motion possible
4	Little or no passive motion possible
19. Limb dystonia (rate worst of the four; ignore neck and face)		eliminate
0	Absent
1	Subtle or present only when activated by other movement
2	Obvious but not continuous
3	Obvious but not continuous
4	Continuous and disabling
20. Finger tapping (if asymmetric, rate worse side)		eliminate
0	Normal (> 14 taps/5 sec with maximal amplitude)
1	Impaired (6-14 taps/5 sec or moderate loss of amplitude
2	Barely able to perform (0-5 taps/5 sec or severe loss of amplitude)
21. Toe tapping (if asymmetric, rate worse side)		eliminate
0	Normal (> 14 taps/5 sec with maximal amplitude)
1	Impaired (6-14 taps/5 sec or moderate loss of amplitude
2	Barely able to perform (0-5 taps/5 sec or severe loss of amplitude)
22. Apraxia of hand movement		eliminate
0	Absent
1	Present, not impairing most functions
2	Impairing most functions
23. Tremor in any part		eliminate
0	Absent
1	Present, not impairing most functions
2	Impairing most functions
VI. GAIT/MIDLINE EXAM
24. Neck rigidity or dystonia			24. Neck rigidity or dystonia
0	Absent		0	Absent
1	Slight or detectable only when activated by other movement	collapse old 1 and 2 into new 1	1	Abnormal but full range of motion possible
2	Definitely abnormal, but full range of motion possible
3	Only partial range of motion possible	rename old 3 into new 2	2	Only partial range of motion possible
4	Little or no passive motion possible	rename old 4 into new 3	3	Little or no passive motion possible
25. Arising from chair			25. Arising from chair
0	Normal	collapse old 0, 1 and 2 into new 0	0	Normal may be slow or require more than 1 attempt, does not need to push off with hands
1	Slow but arises on first attempt
2	Requires more than one attempt, but arises without using hands
3	Requires use of hands	rename old 3 into new 1	1	Requires use of hands
4	Unable to arise without assistance	rename old 4 into new 2	2	Unable to arise without assistance
26. Gait			26. Gait
0	Normal	collapse old 0 and 1 into new 0	0	Normal base of support may be increased
1	Slightly wide-based or irregular or slight pulsion on turns
2	Must walk slowly or occasionally use walls or helper to avoid falling, especially on turns	rename old 2 into new 1	1	Must walk slowly or occasionally use walls or helper to avoid falling, especially on turns
3	Must use assistance all or almost all the time	collapse old 3 and 4 into new 2	2	Must walk with assistance of a caregiver all or almost
4	Unable to walk, even with walker; may be able to transfer
27. Postural stability (on backward pull)			27. Postural stability (on backward pull)
0	Normal (shifts neither foot or one foot)	collapse old 0 and 1 into new 0	0	Normal, may reposition both feet but maintains balance unaided
1	Must shift each foot at least once but recovers unaided
2	Shifts feet and must be caught by examiner	rename old 2 into new 1	1	Shifts feet and must be caught by examiner
3	Unable to shift feet; must be caught, but does not require assistance to stand still	rename old 3 into new 2	2	Unable to shift feet; must be caught, but does not require assistance to stand still
4	Tends to fall without a pull; requires assistance to stand still	rename old 4 into new 3	3	Tends to fall without a pull; requires assistance to stand still
28. Sitting down (may touch seat or back but not arms of chair)			28. Sitting down (may touch seat or back but not arms of chair)
0	Normal	collapse old 0 and 1 into new 0	0	normal or slightly awkward, positions self in front of chair, controlled descent into chair
1	Slightly stiff or awkward
2	Easily positions self before chair, but descent into chair is uncontrolled	rename old 2 into new 1	1	Easily positions self before chair, but descent into chair is uncontrolled
3	Has difficulty finding chair behind him/her and descent is uncontrolled	rename old 3 into new 2	2	Has difficulty finding chair behind him/her and descent is uncontrolled
4	Unable to test because of severe postural instability	rename old 4 into new 3	3	Unable to sit without assistance
